# Supplementary material for: Identification of gene-drug interactions that impact patient survival in TCGA
Source: BMC Bioinformatics. 2016 Oct 6;17:409. doi: 10.1186/s12859-016-1255-7 (PMC5053348; doi:10.1186/s12859-016-1255-7)
Supplement: Additional file 2: — This file contains additional figures, sample code, a gene list for table 2 and a drug name change list. (ZIP 1090 kb) [file 12859_2016_1255_MOESM2_ESM.zip]

Archive with 6 entries (6 files):
- EtoposideGenes,Table 2.txt
- Drug name supplemental.xlsx
- Sample 1- Analysis.r
- Sample 2 - Image.r
- Supplemental.pdf
- Supplementary Information.docx
