# Supplementary material for: Identification of gene-drug interactions that impact patient survival in TCGA
Source: BMC Bioinformatics. 2016 Oct 6;17:409. doi: 10.1186/s12859-016-1255-7 (PMC5053348; doi:10.1186/s12859-016-1255-7)
Supplement: Additional file 2: — This file contains additional figures, sample code, a gene list for table 2 and a drug name change list. (ZIP 1090 kb) [file 12859_2016_1255_MOESM2_ESM.zip › EtoposideGenes,Table 2.txt]

 "COL22A1"                   "SNORA25|ENSG00000251744.1"
  [3] "KCNK9"                     "TRAPPC9"                  
  [5] "C8orf17"                   "CASC7"                    
  [7] "CHRAC1"                    "AGO2"                     
  [9] "DENND3"                    "MIR151A"                  
 [11] "PTK2"                      "RNA5SP278"                
 [13] "SLC45A4"                   "GPR20"                    
 [15] "LINC00051"                 "MROH5"                    
 [17] "PTP4A3"                    "SNORD5|ENSG00000238854.1" 
 [19] "TSNARE1"                   "BAI1"                     
 [21] "ARC"                       "JRK"                      
 [23] "PSCA"                      "LY6K"                     
 [25] "THEM6"                     "SLURP1"                   
 [27] "LYPD2"                     "LY6D"                     
 [29] "LYNX1"                     "GML"                      
 [31] "CYP11B1"                   "CYP11B2"                  
 [33] "LY6E"                      "C8orf31"                  
 [35] "LY6H"                      "GPIHBP1"                  
 [37] "ZFP41"                     "GLI4"                     
 [39] "ZNF696"                    "TOP1MT"                   
 [41] "RHPN1"                     "MAFA"                     
 [43] "ZC3H3"                     "7SK|ENSG00000254144.2"    
 [45] "GSDMD"                     "MROH6"                    
 [47] "EEF1D"                     "NAPRT1"                   
 [49] "TIGD5"                     "PYCRL"                    
 [51] "TSTA3"                     "ZNF623"                   
 [53] "CCDC166"                   "FAM83H"                   
 [55] "MAPK15"                    "MIR4664"                  
 [57] "ZNF707"                    "SCRIB"                    
 [59] "MIR937"                    "PUF60"                    
 [61] "NRBP2"                     "EPPK1"                    
 [63] "PLEC"                      "MIR661"                   
 [65] "PARP10"                    "GRINA"                    
 [67] "SPATC1"                    "OPLAH"                    
 [69] "EXOSC4"                    "GPAA1"                    
 [71] "CYC1"                      "SHARPIN"                  
 [73] "KIAA1875"                  "MAF1"                     
 [75] "FAM203A"                   "MROH1"                    
 [77] "ADCK5"                     "ARHGAP39"                 
 [79] "BOP1"                      "C8orf33"                  
 [81] "C8orf82"                   "COMMD5"                   
 [83] "CPSF1"                     "CYHR1"                    
 [85] "DGAT1"                     "FAM203B"                  
 [87] "FBXL6"                     "FOXH1"                    
 [89] "GPT"                       "HSF1"                     
 [91] "KIFC2"                     "LRRC14"                   
 [93] "LRRC24"                    "MFSD3"                    
 [95] "MIR1234"                   "MIR939"                   
 [97] "PPP1R16A"                  "RECQL4"                   
 [99] "RN7SL395P"                 "RPL8"                     
[101] "SCRT1"                     "SCXA"                     
[103] "SCXB"                      "SLC39A4"                  
[105] "SLC52A2"                   "TMEM249"                  
[107] "TONSL"                     "VPS28"                    
[109] "ZNF16"                     "ZNF250"                   
[111] "ZNF251"                    "ZNF252P"                  
[113] "ZNF34"                     "ZNF517"                   
[115] "ZNF7"   
