# Supplementary material for: Identification of gene-drug interactions that impact patient survival in TCGA
Source: BMC Bioinformatics. 2016 Oct 6;17:409. doi: 10.1186/s12859-016-1255-7 (PMC5053348; doi:10.1186/s12859-016-1255-7)
Supplement: Additional file 2: — This file contains additional figures, sample code, a gene list for table 2 and a drug name change list. (ZIP 1090 kb) [file 12859_2016_1255_MOESM2_ESM.zip › Drug name supplemental.xlsx]

## Sheet: Sheet1
Drug Label	Names in TCGA dataset
"06-Benzylguanine"	06-BG, 06B6, 06BG, NABTT 0803, Benzylguanine, O6-Benzylguanine
"6-Mercaptopurine"	6-Mercaptopurine
"6 Thioguanine"	6 Thiguanine, 6 Thioguanine
"81C6"	81C6, 81c6, I 131 81C6, I131-81C6
"9 Aminocamptothecin"	9 Aminocamptothecin, 9 immunoamino camptnetecin, 9AC 9 Aminocamplotecian
"A4QN"	A4QN
"Accutane"	Acctuane, Accutane, cis-retinoic acid, Cis-retinoic acid, cis retinoic acid, Cis Retinoic Acid, CIS Retinoic Acid, Isotrectinoin, CRA, Isotrectinoin (acccutane), Isotretinoin, Reinoid/CIS retinoic acid
"ACT PEP3 KLH"	ACT PEP3 KLH
"AE 788"	AE 788
"Afatinib"	BIBW 2992, BIBW2992
"AMG 102"	AMG 102
"Angiocept"	Angiocept
"Antineoplastons"	Anti necplatens , anti necplatens, Antinecplatens
"ARIAD AP23573"	ARIAD AP23573
"Arsenic Trioxide"	Arsenic Tnoxide, Arsenic Trioxide, Arsenic Trioxide (ATO)
"AT 101"	AT 101
"ATTAC"	ATTAC
"AZD"	AZD
"Bevacizumab"	Bevacizumab or placebo RTOG 0825, Bevacozimab, bevacizumab, Bevacizumab, Bevacizumab Avastin, Bevcizumab
"Bortrezomib"	PS-341 Bortrezomib, PS 341, PS341
"Bromo deoxyuridine"	Bromo deoxyuridine
"Cabozantinib"	Cabozantinib, XL 184, XL184
"Capecitabine"	Capecitabine
"Carboplatin"	Carboplatin, Carboplatin 5 AUC
"Carboxy amido triazole"	Carboxy amido triazole
"Carmustine"	BCNU, BCNU (carmustine), BCNU (Carmustine)
"Cediranib"	Cedicanib, Cediranib/Placebo
"Celebrex"	Celbrex, Celebrex
"Chloroquine"	Chloroquine
"CI 980"	CI-980, CI980, CI 980
"Cilengitide"	Cilengitide, Cilengtide, Cilenaitide
"Cisplatin"	Cisplatin, CDDP
"Cyclophosphamide"	Cyclophosphamide, Cytoxan
"Daclizumab"	Daclizumab
"Dendritic Cell Vaccine"	dc Vax (Dendritic Cell Vaccine), Dendriticcell Vaccine, dcVax, Dendritic Cell Vaccine (dcvax)
"Dexamethasone"	Dexaethasone, Dexamethasome, Dexamethasone, Dexamethazone, Dexamethsone, Dexamthasone, Dexmethasone
"Doxorubicin"	Doxil, Doxorubicin
"EMD"	EMD
"Enzastaurin"	LY317615, Enzastaurin
"Estramustine"	Estramustine
"Etoposide"	Etoposide, VP-16, Vp 16, VP 16 (Etoposide), VP16 ,VP 16
"Fenretinide"	Fenretinide
"FT"	FT
"Gliadel Wafer"	Gliadel
"HSPPC-96 Vaccine"	Gliadel Wafers,Gliadel Wafer,Gliadel wafer carmustine,Gliadel wafers,Gliadel Wafer (BCNU),Gliadel Waters,Gliadel BCNU,Gliadel wafer
"Hydroxyurea"	Hydoxyurea, Hydroxurea, Hydroxyurea, Hyrdroxyurea, Hyroxyurea, Hydroyurea, Hydroxyuerea, Hydrochoroquine
"ICT-107"	ICT-107
"IL 13PE"	IL-13-PE38QQR Cytoxin, IL-13 Pseudomonas exotoxin, IL-13 with Pseudomonas exotoxin, IL-13 with Pseudomonas Exotoxin, IL-13PE, IL 13
"Imatinib"	Imatinib, Gleevac, Gleevec
"Iniparib"	BS1-201, BSI-201
"Interferon Alpha"	Interferon Alpha
"Iressa"	Iressa
"Irinotecan"	irinotecan, Irinotecan, Irintocean, Irintotecan, Irunotecan
"Karenitecin"	Karenitecin
"Levetiracetam"	Levenracetam, Levetiracetam
"Lomustine"	CCNG, CCNu, CCNU, CeeNU, Lomustin, lomustine, Lomustine, LOMUSTINE, Lomustine (CCNU), LOMUSTINE (CCNU), Lomustine CCNU, Lumustine
"MAB I-131"	MAb I-131, MAB I-131, MAB I 131, MAB I131, MABI131
"Marimastat"	Marimastat
"MEDT 575"	MEDT 575
"MGI 114"	MGI 114
"Mibefradil"	Mibefradil
"Motexafin Gadolinium"	Metexafin Gadolinium, Motexafin Gadolinium, Motexatin Gadoinium, Metronomic Temodar
"MR1-1"	MR1-1
"NABIT 9712"	CAI (NABTT 9712), CAI (NABTT 97212), CAI NABIT 9712
"Nimustine"	Nimustine
"ONYX-015"	ONYX-015
"Oxaliplatin"	Oxaliplatin
"Oxcarbazepine"	Oxcarbazepine
"Paclitaxel"	Paclitaxel, Taxol
"Panzem"	Panzem
"PC2"	PC2
"Pembrolizumab"	Pembrolizumab
"PEP3 KLH"	PEP3 KLH
"Phenytoin Sodium"	Phenytoin Sodium
"Poly ICLC"	Poly ICLC
"Prednisone"	Prednisone
"Procarbazine"	PCV, PCB, procarbazine, Procarbazine, PROCARBAZINE, Procarbazine/CCNU/Vincristine, Procarbizine
"Pyrazinamide"	Pyrazinamide
"R04929097"	R04929097
"Rad001"	Rad001
"Rapamycin"	Rapamcyin, Rapamycin, Sirolimus
"Recentin Placebo AXDX2171"	Recentin Placebo AXDX2171
"SAHA"	SAHA
"Sarasar"	Sarasar, SCH63666, SCH66336, SCH6636
"Sorafenib"	Sorafenib, Sorafenib (Bay 43-9006), Sovatenib
"Streptozocin"	Streptozocin
"SU101"	SU101
"Suramin"	Suramin
"Tamoxifen"	Tamoxifen, Tamoxiten
"Tarceva"	OS1-774, Tanceva, Tarceva, Tarveca
"Temozolomide"	CDR0000654697, Themozolomide, Temador, Temazolomide, temodar, Temodar, Temodar (escalation), Temodor, Temoxolomide, Temozlomide, Temozolamide, temozolomide, Temozolomide, TEMOZOLOMIDE, Temozolomode, Temozolomoide, Temozomide, Temudar
"Teniposide"	Teniposide
"Thalidomide"	Thalidomide, Thalomid
"Tipifarnib"	Tipfarnib (R115777), Tipifarnib (R115777)
"Topotecan"	Topecan, Topotecan, Toptecan
"Tumor Vaccine"	Tumor Vaccine
"Valproic Acid"	Valproic acid, Valproic Acid
"Vandetanib"	Vandetanib
"Vatalanib (PTK787)"	Vatalanib (PTK787)
"Veliparib"	ABT-888, ABT-888 Parp Inhibitor, ABTC 0603 Hydroxychloroquine
"Vinblastine"	Vinblastine
"Vincristine"	Vincristin, vincristine, Vincristine, VINCRISTINE
"Xeloda"	Xeloda
