# Supplementary material for: Identification of gene-drug interactions that impact patient survival in TCGA
Source: BMC Bioinformatics. 2016 Oct 6;17:409. doi: 10.1186/s12859-016-1255-7 (PMC5053348; doi:10.1186/s12859-016-1255-7)
Supplement: Additional file 2: — This file contains additional figures, sample code, a gene list for table 2 and a drug name change list. (ZIP 1090 kb) [file 12859_2016_1255_MOESM2_ESM.zip › Sample 1- Analysis.r]

library(survival)
rm(list = ls())
FilePath <- "C:/Users/Zerthimon21/Desktop/LGG+GBM" 
setwd(FilePath)
CNV=read.csv('LGGGBMall_thresholded.by_genes.csv',stringsAsFactors = FALSE)
drug=read.csv('LGGGBMnationwidechildrens.org_clinical_drug.csv',stringsAsFactors = FALSE)
DaystoDeath=read.csv('LGGGBMnationwidechildrens.org_clinical_patient.csv',stringsAsFactors = FALSE)

dupNum=duplicated(drug$bcr_patient_barcode[3:length(drug[,1])])
drugUser=gsub('-','.',drug$bcr_patient_barcode[3:length(drug[,1])])
drugName=gsub('','',drug$pharmaceutical_therapy_drug_name[3:length(drug[,1])])


drugName[grep('bevacizumab',drugName)]='Bevacizumab'
drugName[grep('Benzylguanine',drugName)]='06-Benzylguanine'
drugName[grep('Carboplatin',drugName)]='Carboplatin'
drugName[grep('Carmustin',drugName)]='Carmustine'
drugName[grep('CCN',drugName)]='Lomustine'
drugName[grep('Cee',drugName)]='Lomustine'
drugName[grep('Lomus',drugName)]='Lomustine'
drugName[grep('LOMUS',drugName)]='Lomustine'
drugName[grep('lomus',drugName)]='Lomustine'
drugName[grep('CDR',drugName)]='Temozolomide'
drugName[grep('temo',drugName)]='Temozolomide'
drugName[grep('Temo',drugName)]='Temozolomide'
drugName[grep('TEMO',drugName)]='Temozolomide'
drugName[grep('Tema',drugName)]='Temozolomide'
drugName[grep('Gliadel',drugName)]='Gliadel Wafer'
drugName[grep('Cileng',drugName)]='Cilengitide'
drugName[grep('cis',drugName)]='Accutane'
drugName[grep('Isotre',drugName)]='Accutane'
drugName[grep('Hydro',drugName)]='Hydroxyurea'
drugName[grep('Glee',drugName)]='Imatinib'
drugName[grep('fote',drugName)]='Fotemustine'
drugName[grep('Must',drugName)]='Fotemustine'
##drugName[grep('PVC',drugName)]='Procarbazine Lomustine Vincristine' ##Count towards each drug...
drugName[grep('PROCAR',drugName)]='Procarbazine'
drugName[grep('procar',drugName)]='Procarbazine'
drugName[grep('Procar',drugName)]='Procarbazine'
drugName[grep('341',drugName)]='Bortrezomib'
drugName[grep('Tamoxi',drugName)]='Tamoxifen'
drugName[grep('Themozo',drugName)]='Temozolomide' ##MS
drugName[grep('Toptecan',drugName)]='Topotecan' ##MS
drugName[grep('vincr',drugName)]='Vincristine'
drugName[grep('Vincr',drugName)]='Vincristine'
drugName[grep('VINCR',drugName)]='Vincristine'
drugName[grep('06',drugName)]='06-Benzylguanine'
drugName[grep('6 Th',drugName)]='6 Thioguanine'
drugName[grep('81',drugName)]='81C6'
drugName[grep('9 imm',drugName)]='9-Aminocamptothecin'
drugName[grep('9AC',drugName)]='9-Aminocamptothecin'
drugName[grep('Acc',drugName)]='Accutane'
drugName[grep('ACT PP',drugName)]='PEP3 KLH'
drugName[grep('Anti n',drugName)]='Antineoplastons'
drugName[grep('anti n',drugName)]='Antineoplastons'
drugName[grep('ABT',drugName)]='Veliparib'
drugName[grep('Arsenic',drugName)]='Arsenic Trioxide'
drugName[grep('Bev',drugName)]='Bevacizumab'
drugName[grep('Avast',drugName)]='Bevacizumab'
drugName[grep('BIBW',drugName)]='Afatinib'
drugName[grep('BS1',drugName)]='Iniparib'
drugName[grep('BSI',drugName)]='Iniparib'
drugName[grep('CAI',drugName)]='NABIT 9712'
drugName[grep('CI',drugName)]='CI 980'
drugName[grep('Cil',drugName)]='Cilengitide'
drugName[grep('Cedi',drugName)]='Cediranib'
drugName[grep('CRA',drugName)]='Accutane'
drugName[grep('cis-r',drugName)]='Accutane' ##CIS Retinoic Acid==>accutane
drugName[grep('Cis-r',drugName)]='Accutane'
drugName[grep('cis r',drugName)]='Accutane'
drugName[grep('Cis R',drugName)]='Accutane'
drugName[grep('CIS R',drugName)]='Accutane'
drugName[grep('Reiniod',drugName)]='Accutane'
drugName[grep('Carmust',drugName)]='Carmustine'
drugName[grep('BCNU',drugName)]='Carmustine'
drugName[grep('Cel',drugName)]='Celebrex'
drugName[grep('Cisp',drugName)]='Cisplatin'
drugName[grep('CDDP',drugName)]='Cisplatin'
drugName[grep('CCNU',drugName)]='Lomustine'
drugName[grep('CCNG',drugName)]='Lomustine' ##CCNG==>CCNU?
drugName[grep('Cytoxan',drugName)]='Cyclophosphamide'
drugName[grep('Do*',drugName)]='Doxorubicin'
drugName[grep('Erlo',drugName)]='Tarceva' ##erlotinib
drugName[grep('OS1',drugName)]='Tarceva' ##erlotinib--os1-774
drugName[grep('CPT',drugName)]='Irinotecan' ##cpt-11,Camptosar
drugName[grep('cpt',drugName)]='Irinotecan'
drugName[grep('dc',drugName)]='Dendritic Cell Vaccine'
drugName[grep('Dend',drugName)]='Dendritic Cell Vaccine'
drugName[grep('Dex',drugName)]='Dexamethasone'
drugName[grep('Gliad',drugName)]='Gliadel Wafer'
drugName[grep('Gleev',drugName)]='Gleevec'
drugName[grep('Hydrox',drugName)]='Hydroxyurea' ##Hydroxycarbamide
drugName[grep('Hydrochoroquine',drugName)]='Hydroxychloroquine'
drugName[grep('Hydoxyurea',drugName)]='Hydroxyurea'
drugName[grep('Hyrdroxyurea',drugName)]='Hydroxyurea'
drugName[grep('Hyroxyurea',drugName)]='Hydroxyurea'
drugName[grep('IL',drugName)]='IL 13PE'
drugName[grep('iri',drugName)]='Irinotecan'
drugName[grep('Iri',drugName)]='Irinotecan'
drugName[grep('Iru',drugName)]='Irinotecan'
drugName[grep('Levenracetam',drugName)]='Levetiracetam'
drugName[grep('Lomu',drugName)]='Lomustine'
drugName[grep('Lumustine',drugName)]='Lomustine'
drugName[grep('LY317615',drugName)]='Enzastaurin'
drugName[grep('MA',drugName)]='MAB I-131' ##Tositumomab and Iodine I 131?
drugName[grep('Mete',drugName)]='Motexafin Gadolinium'
drugName[grep('Mot',drugName)]='Motexafin Gadolinium'
drugName[grep('O6B6',drugName)]='O6-Benzylguanine'
drugName[grep('O6BG',drugName)]='O6-Benzylguanine'
drugName[grep('Paclitaxel',drugName)]='Taxol'
drugName[grep('Poly LCLC',drugName)]='Poly ICLC' ##??
drugName[grep('procar',drugName)]='Procarbazine'
drugName[grep('Procar',drugName)]='Procarbazine'
drugName[grep('PCB',drugName)]='Procarbazine'
drugName[grep('PS',drugName)]='PS 341'
drugName[grep('Rapa',drugName)]='Rapamycin'
drugName[grep('SCH',drugName)]='Sarasar'  ##Needs conformation 63666, 6636
drugName[grep('Sirolimus',drugName)]='Rapamycin'
drugName[grep('Sovatenib',drugName)]='Sorafenib'
drugName[grep('Tamoxiten',drugName)]='Tamoxifen'
drugName[grep('Taxol',drugName)]='Paclitaxel'
drugName[grep('Tan',drugName)]='Tarceva'
drugName[grep('Tar',drugName)]='Tarceva'
drugName[grep('tem',drugName)]='Temozolomide'
drugName[grep('Tem',drugName)]='Temozolomide'
drugName[grep('Thalomid',drugName)]='Thalidomide'
drugName[grep('Tip',drugName)]='Tipifarnib'
drugName[grep('Top',drugName)]='Topotecan'
drugName[grep('Valp',drugName)]='Valproic Acid'
drugName[grep('Vinc',drugName)]='Vincristine'
drugName[grep('Vp',drugName)]='Etoposide'
drugName[grep('VP',drugName)]='Etoposide'
drugName[grep('XL',drugName)]='Cabozantinib'

PatientList=sort(unique(drugUser))			##Unique Patients from drug treatment lists, baseline list of subjects but will change

cnt=0
for(i in 1:length(dupNum)){
if(dupNum[i] == FALSE){
cnt=cnt+1}}
DrugExposure=data.frame(matrix(nrow=(length(unique(drugUser))),ncol=(length(unique(drugName)))))
colnames(DrugExposure)=(as.character(sort(unique(drugName))))
rownames(DrugExposure)=(as.character(PatientList))
for(i in 1:length(dupNum)){
	DrugExposure[drugUser[i],drugName[i]]=1
}
DrugExposure[is.na(DrugExposure)] <- 0

##Identify Drug Candidates by number of patients, treating drug exposure as independent, no cross exposure accounted for
sort(colSums(DrugExposure),decreasing=TRUE)

DrugShortList=c('Temozolomide','Bevacizumab','Lomustine','Irinotecan','Doxorubicin','Carmustine','Gliadel Wafer','Etoposide','Procarbazine')

##Create Survival table of Patient by time survived and status
DtDName=gsub('-','.',DaystoDeath$bcr_patient_barcode[3:length(DaystoDeath[,1])])				##Format for all patient titles
DtDDays=as.numeric(gsub('','',DaystoDeath$death_days_to[3:length(DaystoDeath[,1])]))
DtDStatus=as.numeric(gsub('','',DaystoDeath$last_contact_days_to[3:length(DaystoDeath[,1])]))		##for survivors, treat as censored
##Build prelim survival/status data frame, 0=survival
Status=rep(1,length(DtDDays))
Status[which(is.na(DtDDays))]=0
ddays=as.numeric(gsub('','',DaystoDeath$death_days_to[3:length(DaystoDeath[,1])]))
ddays[which(is.na(ddays))]=DtDStatus[which(is.na(ddays))]
AltSurvival=cbind(DtDName,ddays,Status)

##Combine Drug exposure and survival by patient
DSMatch=c()
for (i in 1:length(PatientList)){
DSMatch[i]=pmatch(PatientList[i],AltSurvival[,1])
}
DrugExposure=DrugExposure[,DrugShortList]
DrugSurvival=cbind(AltSurvival[DSMatch,1],DrugExposure,AltSurvival[DSMatch,2:3])
colnames(DrugSurvival)[c(1,length(DrugSurvival[1,])-1,length(DrugSurvival[1,]))]=c('Patient','Survival','Status')

##CNV df
CNVMatch=c()
for (i in 1:length(PatientList)){
CNVMatch[i]=pmatch(PatientList[i],colnames(CNV))
}
CNVMatch=CNVMatch[!is.na(CNVMatch)]
CNVPatient=cbind(CNV[,CNVMatch])

PatientMatch=c()
for (i in 1:length(as.vector(DrugSurvival[,1]))){
PatientMatch[i]=pmatch(as.vector(DrugSurvival[i,1]),colnames(CNVPatient))
}
DrugSurvival=DrugSurvival[-which(is.na(PatientMatch)),]


##Trim down CNV to deletion/no change/amplification categories and segments, not individual genes
CNVPatient[CNVPatient < -1]= -1
CNVPatient[CNVPatient > 1]= 1
CuratedCNV=CNVPatient[!duplicated(CNVPatient),]
##Change to readable 'treatments' for survdiff/km-log rank
CuratedCNV[CuratedCNV == 1]= 3
CuratedCNV[CuratedCNV == -1]= 1
CuratedCNV[CuratedCNV == 0]= 2

CutOff=.05

##Calculate P-values for KM-log rank
KMLRpvalue=data.frame()
for(i in 1:length(DrugShortList)){
PatientSample=as.character(DrugSurvival[which(!DrugSurvival[,i+1]==0),1])


PSMatch=c()
for (j in 1:length(PatientSample)){
PSMatch[j]=pmatch(PatientSample[j],colnames(CuratedCNV))
}
PSGenes=CuratedCNV[,PSMatch]
PSSurvival=as.numeric(as.vector(DrugSurvival$Survival[PSMatch]))
PSStatus=abs(as.numeric(as.vector(DrugSurvival$Status[PSMatch])))

for(x in 1:length(PSGenes[,1])){
fit=survdiff(Surv(PSSurvival, PSStatus) ~ as.numeric(PSGenes[x,]))
KMLRpvalue[i,x]=1 - pchisq(fit$chisq, length(fit$n) - 1) 
}

}

##Calculate P-values for CoxPH
CPHpvalue=data.frame()
for(i in 1:length(DrugShortList)){
PatientSample=as.character(DrugSurvival[which(!DrugSurvival[,i+1]==0),1])


PSMatch=c()
for (j in 1:length(PatientSample)){
PSMatch[j]=pmatch(PatientSample[j],colnames(CuratedCNV))
}
PSGenes=CuratedCNV[,PSMatch]
PSSurvival=as.numeric(as.vector(DrugSurvival$Survival[PSMatch]))
PSStatus=as.numeric(as.vector(DrugSurvival$Status[PSMatch]))


for(x in 1:length(PSGenes[,1])){
fit=coxph(Surv(PSSurvival, PSStatus) ~ as.numeric(PSGenes[x,]))
SumFit=summary(fit)
CPHpvalue[i,x]=SumFit$logtest[3]
}

}

##Analysis and Gene extraction from segments
for (i in 1:length(KMLRpvalue[,1])){
print(DrugShortList[i])
xx=which(KMLRpvalue[i,]<CutOff/length(KMLRpvalue[1,]))
print(length(xx))
yy=which(CPHpvalue[i,]<CutOff)
print(length(yy))
print(length(which(!is.na(match(yy,xx)))))

if((length(which(!is.na(match(yy,xx))))>0)==TRUE){
title1=gsub(" ","",paste('GBM',DrugShortList[i],'BonfiGene.csv'))
S1=as.numeric(rownames(CuratedCNV)[xx])
S2=as.numeric(rownames(CuratedCNV)[xx+1])-1
GeneNames=data.frame()
for(j in 1:length(xx)){
if(S2[j]-S1[j]>0){
GeneNames=c(GeneNames,CNV[S1[j]:S2[j],1])}
else{
GeneNames=c(GeneNames,CNV[S1[j],1])
}}
write.csv(GeneNames,title1)


title2=gsub(" ","",paste('GBM',DrugShortList[i],'CPHGene.csv'))
S1=as.numeric(rownames(CuratedCNV)[yy])
S2=as.numeric(rownames(CuratedCNV)[yy+1])-1
GeneNames=data.frame()
for(k in 1:length(yy)){
if(S2[k]-S1[k]>0){
GeneNames=c(GeneNames,CNV[S1[k]:S2[k],1])}
else{
GeneNames=c(GeneNames,CNV[S1[k],1])
}}
write.csv(GeneNames,title2)


ScannedSegments=xx[which(!is.na(match(xx,yy)))]
title3=gsub(" ","",paste('GBM',DrugShortList[i],'ScannedSegments.csv'))
S1=as.numeric(rownames(CuratedCNV)[ScannedSegments])
S2=as.numeric(rownames(CuratedCNV)[ScannedSegments+1])-1
GeneNames=data.frame()
for(l in 1:length(ScannedSegments)){
if(S2[l]-S1[l]>0){
GeneNames=c(GeneNames,CNV[S1[l]:S2[l],1])}
else{
GeneNames=c(GeneNames,CNV[S1[l],1])
}}
write.csv(GeneNames,title3)
##sss=S2-S1
##if(sum(sss)+length(sss)==length(GeneNames)){print("SumCheck")}
}
} 
