# Supplementary material for: Identification of gene-drug interactions that impact patient survival in TCGA
Source: BMC Bioinformatics. 2016 Oct 6;17:409. doi: 10.1186/s12859-016-1255-7 (PMC5053348; doi:10.1186/s12859-016-1255-7)
Supplement: Additional file 2: — This file contains additional figures, sample code, a gene list for table 2 and a drug name change list. (ZIP 1090 kb) [file 12859_2016_1255_MOESM2_ESM.zip › Sample 2 - Image.r]

library(survival)
rm(list = ls())
FilePath <- "C:/Users/Zerthimon21/Desktop/LGG+GBM" 
setwd(FilePath)
CNV=read.csv('LGGGBMall_thresholded.by_genes.csv',stringsAsFactors = FALSE)
drug=read.csv('LGGGBMnationwidechildrens.org_clinical_drug.csv',stringsAsFactors = FALSE)
DaystoDeath=read.csv('LGGGBMnationwidechildrens.org_clinical_patient.csv',stringsAsFactors = FALSE)
RNASeq=read.table('LGGGBMRNAseqExpressionNorm.csv',stringsAsFactors = FALSE,sep=',',header=TRUE)

dupNum=duplicated(drug$bcr_patient_barcode[3:length(drug[,1])])
drugUser=gsub('-','.',drug$bcr_patient_barcode[3:length(drug[,1])])
drugName=gsub('','',drug$pharmaceutical_therapy_drug_name[3:length(drug[,1])])

drugName[grep('bevacizumab',drugName)]='Bevacizumab'
drugName[grep('Benzylguanine',drugName)]='06-Benzylguanine'
drugName[grep('Carboplatin',drugName)]='Carboplatin'
drugName[grep('Carmustin',drugName)]='Carmustine'
drugName[grep('CCN',drugName)]='Lomustine'
drugName[grep('Cee',drugName)]='Lomustine'
drugName[grep('Lomus',drugName)]='Lomustine'
drugName[grep('LOMUS',drugName)]='Lomustine'
drugName[grep('lomus',drugName)]='Lomustine'
drugName[grep('CDR',drugName)]='Temozolomide'
drugName[grep('temo',drugName)]='Temozolomide'
drugName[grep('Temo',drugName)]='Temozolomide'
drugName[grep('TEMO',drugName)]='Temozolomide'
drugName[grep('Tema',drugName)]='Temozolomide'
drugName[grep('Gliadel',drugName)]='Gliadel Wafer'
drugName[grep('Cileng',drugName)]='Cilengitide'
drugName[grep('cis',drugName)]='Accutane'
drugName[grep('Isotre',drugName)]='Accutane'
drugName[grep('Hydro',drugName)]='Hydroxyurea'
drugName[grep('Glee',drugName)]='Imatinib'
drugName[grep('fote',drugName)]='Fotemustine'
drugName[grep('Must',drugName)]='Fotemustine'
##drugName[grep('PVC',drugName)]='Procarbazine Lomustine Vincristine' ##Count towards each drug...
drugName[grep('PROCAR',drugName)]='Procarbazine'
drugName[grep('procar',drugName)]='Procarbazine'
drugName[grep('Procar',drugName)]='Procarbazine'
drugName[grep('341',drugName)]='Bortrezomib'
drugName[grep('Tamoxi',drugName)]='Tamoxifen'
drugName[grep('Themozo',drugName)]='Temozolomide' ##MS
drugName[grep('Toptecan',drugName)]='Topotecan' ##MS
drugName[grep('vincr',drugName)]='Vincristine'
drugName[grep('Vincr',drugName)]='Vincristine'
drugName[grep('VINCR',drugName)]='Vincristine'
drugName[grep('06',drugName)]='06-Benzylguanine'
drugName[grep('6 Th',drugName)]='6 Thioguanine'
drugName[grep('81',drugName)]='81C6'
drugName[grep('9 imm',drugName)]='9-Aminocamptothecin'
drugName[grep('9AC',drugName)]='9-Aminocamptothecin'
drugName[grep('Acc',drugName)]='Accutane'
drugName[grep('ACT PP',drugName)]='PEP3 KLH'
drugName[grep('Anti n',drugName)]='Antineoplastons'
drugName[grep('anti n',drugName)]='Antineoplastons'
drugName[grep('ABT',drugName)]='Veliparib'
drugName[grep('Arsenic',drugName)]='Arsenic Trioxide'
drugName[grep('Bev',drugName)]='Bevacizumab'
drugName[grep('Avast',drugName)]='Bevacizumab'
drugName[grep('BIBW',drugName)]='Afatinib'
drugName[grep('BS1',drugName)]='Iniparib'
drugName[grep('BSI',drugName)]='Iniparib'
drugName[grep('CAI',drugName)]='NABIT 9712'
drugName[grep('CI',drugName)]='CI 980'
drugName[grep('Cil',drugName)]='Cilengitide'
drugName[grep('Cedi',drugName)]='Cediranib'
drugName[grep('CRA',drugName)]='Accutane'
drugName[grep('cis-r',drugName)]='Accutane' ##CIS Retinoic Acid==>accutane
drugName[grep('Cis-r',drugName)]='Accutane'
drugName[grep('cis r',drugName)]='Accutane'
drugName[grep('Cis R',drugName)]='Accutane'
drugName[grep('CIS R',drugName)]='Accutane'
drugName[grep('Reiniod',drugName)]='Accutane'
drugName[grep('Carmust',drugName)]='Carmustine'
drugName[grep('BCNU',drugName)]='Carmustine'
drugName[grep('Cel',drugName)]='Celebrex'
drugName[grep('Cisp',drugName)]='Cisplatin'
drugName[grep('CDDP',drugName)]='Cisplatin'
drugName[grep('CCNU',drugName)]='Lomustine'
drugName[grep('CCNG',drugName)]='Lomustine' ##CCNG==>CCNU?
drugName[grep('Cytoxan',drugName)]='Cyclophosphamide'
##drugName[grep('Do*',drugName)]='Doxorubicin'
drugName[grep('Erlo',drugName)]='Tarceva' ##erlotinib
drugName[grep('OS1',drugName)]='Tarceva' ##erlotinib--os1-774
drugName[grep('CPT',drugName)]='Irinotecan' ##cpt-11,Camptosar
drugName[grep('cpt',drugName)]='Irinotecan'
drugName[grep('dc',drugName)]='Dendritic Cell Vaccine'
drugName[grep('Dend',drugName)]='Dendritic Cell Vaccine'
drugName[grep('Dex',drugName)]='Dexamethasone'
drugName[grep('Gliad',drugName)]='Gliadel Wafer'
drugName[grep('Gleev',drugName)]='Gleevec'
drugName[grep('Hydrox',drugName)]='Hydroxyurea' ##Hydroxycarbamide
drugName[grep('Hydrochoroquine',drugName)]='Hydroxychloroquine'
drugName[grep('Hydoxyurea',drugName)]='Hydroxyurea'
drugName[grep('Hyrdroxyurea',drugName)]='Hydroxyurea'
drugName[grep('Hyroxyurea',drugName)]='Hydroxyurea'
drugName[grep('IL',drugName)]='IL 13PE'
drugName[grep('iri',drugName)]='Irinotecan'
drugName[grep('Iri',drugName)]='Irinotecan'
drugName[grep('Iru',drugName)]='Irinotecan'
drugName[grep('Levenracetam',drugName)]='Levetiracetam'
drugName[grep('Lomu',drugName)]='Lomustine'
drugName[grep('Lumustine',drugName)]='Lomustine'
drugName[grep('LY317615',drugName)]='Enzastaurin'
drugName[grep('MA',drugName)]='MAB I-131' ##Tositumomab and Iodine I 131?
drugName[grep('Mete',drugName)]='Motexafin Gadolinium'
drugName[grep('Mot',drugName)]='Motexafin Gadolinium'
drugName[grep('O6B6',drugName)]='O6-Benzylguanine'
drugName[grep('O6BG',drugName)]='O6-Benzylguanine'
drugName[grep('Paclitaxel',drugName)]='Taxol'
drugName[grep('Poly LCLC',drugName)]='Poly ICLC' ##??
drugName[grep('procar',drugName)]='Procarbazine'
drugName[grep('Procar',drugName)]='Procarbazine'
drugName[grep('PCB',drugName)]='Procarbazine'
drugName[grep('PS',drugName)]='PS 341'
drugName[grep('Rapa',drugName)]='Rapamycin'
drugName[grep('SCH',drugName)]='Sarasar'  ##Needs conformation 63666, 6636
drugName[grep('Sirolimus',drugName)]='Rapamycin'
drugName[grep('Sovatenib',drugName)]='Sorafenib'
drugName[grep('Tamoxiten',drugName)]='Tamoxifen'
drugName[grep('Taxol',drugName)]='Paclitaxel'
drugName[grep('Tan',drugName)]='Tarceva'
drugName[grep('Tar',drugName)]='Tarceva'
drugName[grep('tem',drugName)]='Temozolomide'
drugName[grep('Tem',drugName)]='Temozolomide'
drugName[grep('Thalomid',drugName)]='Thalidomide'
drugName[grep('Tip',drugName)]='Tipifarnib'
drugName[grep('Top',drugName)]='Topotecan'
drugName[grep('Valp',drugName)]='Valproic Acid'
drugName[grep('Vinc',drugName)]='Vincristine'
drugName[grep('Vp',drugName)]='Etoposide'
drugName[grep('VP',drugName)]='Etoposide'
drugName[grep('XL',drugName)]='Cabozantinib'

PatientList=sort(unique(drugUser))			##Unique Patients from drug treatment lists, baseline list of subjects but will change

cnt=0
for(i in 1:length(dupNum)){
if(dupNum[i] == FALSE){
cnt=cnt+1}}
DrugExposure=data.frame(matrix(nrow=(length(unique(drugUser))),ncol=(length(unique(drugName)))))
colnames(DrugExposure)=(as.character(sort(unique(drugName))))
rownames(DrugExposure)=(as.character(PatientList))
for(i in 1:length(dupNum)){
	DrugExposure[drugUser[i],drugName[i]]=1
}
DrugExposure[is.na(DrugExposure)] <- 0

##Identify Drug Candidates by number of patients, treating drug exposure as independent, no cross exposure accounted for
sort(colSums(DrugExposure),decreasing=TRUE)
##FOR AUTOMATION must generate DrugShortList from above table, set min-limit to 30
DrugShortList=c('Temozolomide','Bevacizumab','Lomustine','Irinotecan','Dexamethasone','Carmustine','Gliadel Wafer','Etoposide','Procarbazine')

##Create Survival table of Patient by time survived and status
DtDName=gsub('-','.',DaystoDeath$bcr_patient_barcode[3:length(DaystoDeath[,1])])				##Format for all patient titles
DtDDays=as.numeric(gsub('','',DaystoDeath$death_days_to[3:length(DaystoDeath[,1])]))
DtDStatus=as.numeric(gsub('','',DaystoDeath$last_contact_days_to[3:length(DaystoDeath[,1])]))		##for survivors, treat as censored
##Build prelim survival/status data frame, 0=survival
Status=rep(1,length(DtDDays))
Status[which(is.na(DtDDays))]=0
ddays=as.numeric(gsub('','',DaystoDeath$death_days_to[3:length(DaystoDeath[,1])]))
ddays[which(is.na(ddays))]=DtDStatus[which(is.na(ddays))]
AltSurvival=cbind(DtDName,ddays,Status)

##Combine Drug exposure and survival by patient
DSMatch=c()
for (i in 1:length(PatientList)){
DSMatch[i]=pmatch(PatientList[i],AltSurvival[,1])
}
DrugExposure=DrugExposure[,DrugShortList]
DrugSurvival=cbind(AltSurvival[DSMatch,1],DrugExposure,AltSurvival[DSMatch,2:3])
colnames(DrugSurvival)[c(1,length(DrugSurvival[1,])-1,length(DrugSurvival[1,]))]=c('Patient','Survival','Status')

##CNV df
CNVMatch=c()
for (i in 1:length(PatientList)){
CNVMatch[i]=pmatch(PatientList[i],colnames(CNV))
}
CNVMatch=CNVMatch[!is.na(CNVMatch)]
CNVPatient=cbind(CNV[,CNVMatch])

PatientMatch=c()
for (i in 1:length(as.vector(DrugSurvival[,1]))){
PatientMatch[i]=pmatch(as.vector(DrugSurvival[i,1]),colnames(CNVPatient))
}
DrugSurvival=DrugSurvival[-which(is.na(PatientMatch)),]
dim(DrugSurvival)

##Trim down CNV to deletion/no change/amplification categories and segments, not individual genes
CNVPatient[CNVPatient < -1]= -1
CNVPatient[CNVPatient > 1]= 1
CuratedCNV=CNVPatient[!duplicated(CNVPatient),]
##Change to readable 'treatments' for survdiff/km-log rank
CuratedCNV[CuratedCNV == 1]= 3
CuratedCNV[CuratedCNV == -1]= 1
CuratedCNV[CuratedCNV == 0]= 2

Temo=which(DrugSurvival$Irinotecan==1)##Change for ech drug
PatientList1=DrugSurvival$Patient[Temo]

CNVPatient[CNVPatient == 1]= 3
CNVPatient[CNVPatient == -1]= 1
CNVPatient[CNVPatient == 0]= 2 

CNVMatch=c()
for (i in 1:length(PatientList1)){
CNVMatch[i]=pmatch(PatientList1[i],colnames(CNVPatient))
}
CNVMatch=CNVMatch[!is.na(CNVMatch)]
CNVPatient2=cbind(CNVPatient[,CNVMatch])

PSSurvival=as.numeric(as.vector(DrugSurvival$Survival[CNVMatch]))
PSStatus=as.numeric(as.vector(DrugSurvival$Status[CNVMatch]))

fit=survdiff(Surv(PSSurvival, PSStatus) ~ as.numeric(CNVPatient2[10615,]))
plot(survfit(Surv(PSSurvival, PSStatus) ~ as.numeric(CNVPatient2[10615,])))

a1=which(CNVPatient2[10615,]==1)
a3=which(CNVPatient2[10615,]==3)

Sur1=PSSurvival[a1]
Sta1=PSStatus[a1]
Gen1=CNVPatient2[10615,a1]

Sur3=PSSurvival[a3]
Sta3=PSStatus[a3]
Gen3=CNVPatient2[10615,a3]

fit1=survfit(Surv(Sur1,Sta1)~1)
fit3=survfit(Surv(Sur3,Sta3)~1)

lines(fit1, col='red')
lines(fit3, col='green')
################################################################################################


RNANAmes=substring(colnames(RNASeq)[2:length(colnames(RNASeq))],1,12)
CNVNames=substring(colnames(CNV)[4:length(colnames(CNV))],1,12)
DtDName=gsub('-','.',DaystoDeath$bcr_patient_barcode[3:length(DaystoDeath[,1])])
MatchNames=intersect(intersect(RNANAmes,CNVNames),DtDName)

pm1=c()
pm2=c()
pm3=c()
for(i in 1:length(MatchNames)){
pm1[i]=pmatch(MatchNames[i],colnames(RNASeq))
pm2[i]=pmatch(MatchNames[i],colnames(CNV))
pm3[i]=pmatch(MatchNames[i],DtDName)
}
cut1=which(is.na(pm1))
pm1=pm1[-cut1]
pm2=pm2[-cut1]
pm3=pm3[-cut1]

NAMES=as.data.frame(matrix(data = unlist(strsplit(RNASeq[,1],'|',fixed = TRUE)), nrow = length(RNASeq[,1]), ncol = 2, byrow = TRUE))
NAMES2=as.character(NAMES[,1])

CNV[CNV < -1]= -1
CNV[CNV > 1]= 1
CNV[CNV == 1]= 3
CNV[CNV == -1]= 1
CNV[CNV == 0]= 2 

xx1=as.numeric(CNV[10615,pm2])
yy1=as.numeric(RNASeq[7639,pm1])
yy1=log2(yy1+1)

DtDDays=as.numeric(gsub('','',DaystoDeath$death_days_to[3:length(DaystoDeath[,1])]))
DtDDays=DtDDays[pm3]
DtDStatus=as.numeric(gsub('','',DaystoDeath$last_contact_days_to[3:length(DaystoDeath[,1])]))
DtDStatus=DtDStatus[pm3]
Status=rep(1,length(DtDDays))
Status[which(is.na(DtDDays))]=0
ddays=as.numeric(gsub('','',DaystoDeath$death_days_to[3:length(DaystoDeath[,1])]))
ddays=ddays[pm3]
ddays[which(is.na(ddays))]=DtDStatus[which(is.na(ddays))]
AltSurvival=cbind(DtDName[pm3],ddays,Status,xx1)

PSSurvival=as.numeric(AltSurvival[,2])
PSStatus=as.numeric(AltSurvival[,3])
PSState=as.numeric(AltSurvival[,4])
plot(survfit(Surv(PSSurvival, PSStatus) ~ PSState))

a1=which(as.numeric(AltSurvival[,4])==1)
a3=which(as.numeric(AltSurvival[,4])==3)

Sur1=as.numeric(AltSurvival[,2])[a1]
Sta1=as.numeric(AltSurvival[,3])[a1]
Gen1=as.numeric(AltSurvival[,4])[a1]
Sur3=as.numeric(AltSurvival[,2])[a3]
Sta3=as.numeric(AltSurvival[,3])[a3]
Gen3=as.numeric(AltSurvival[,4])[a3]

fit1=survfit(Surv(Sur1,Sta1)~1)
fit3=survfit(Surv(Sur3,Sta3)~1)

lines(fit1, col='red')
lines(fit3, col='green')
#####################################################################################
library(survival)
rm(list = ls())
FilePath <- "C:/Users/Zerthimon21/Desktop/LGG+GBM" 
setwd(FilePath)
CNV=read.csv('LGGGBMall_thresholded.by_genes.csv',stringsAsFactors = FALSE)
drug=read.csv('LGGGBMnationwidechildrens.org_clinical_drug.csv',stringsAsFactors = FALSE)
DaystoDeath=read.csv('LGGGBMnationwidechildrens.org_clinical_patient.csv',stringsAsFactors = FALSE)
RNASeq=read.table('LGGGBMRNAseqExpressionNorm.csv',stringsAsFactors = FALSE,sep=',',header=TRUE)

dupNum=duplicated(drug$bcr_patient_barcode[3:length(drug[,1])])
drugUser=gsub('-','.',drug$bcr_patient_barcode[3:length(drug[,1])])
drugName=gsub('','',drug$pharmaceutical_therapy_drug_name[3:length(drug[,1])])

drugName[grep('bevacizumab',drugName)]='Bevacizumab'
drugName[grep('Benzylguanine',drugName)]='06-Benzylguanine'
drugName[grep('Carboplatin',drugName)]='Carboplatin'
drugName[grep('Carmustin',drugName)]='Carmustine'
drugName[grep('CCN',drugName)]='Lomustine'
drugName[grep('Cee',drugName)]='Lomustine'
drugName[grep('Lomus',drugName)]='Lomustine'
drugName[grep('LOMUS',drugName)]='Lomustine'
drugName[grep('lomus',drugName)]='Lomustine'
drugName[grep('CDR',drugName)]='Temozolomide'
drugName[grep('temo',drugName)]='Temozolomide'
drugName[grep('Temo',drugName)]='Temozolomide'
drugName[grep('TEMO',drugName)]='Temozolomide'
drugName[grep('Tema',drugName)]='Temozolomide'
drugName[grep('Gliadel',drugName)]='Gliadel Wafer'
drugName[grep('Cileng',drugName)]='Cilengitide'
drugName[grep('cis',drugName)]='Accutane'
drugName[grep('Isotre',drugName)]='Accutane'
drugName[grep('Hydro',drugName)]='Hydroxyurea'
drugName[grep('Glee',drugName)]='Imatinib'
drugName[grep('fote',drugName)]='Fotemustine'
drugName[grep('Must',drugName)]='Fotemustine'
##drugName[grep('PVC',drugName)]='Procarbazine Lomustine Vincristine' ##Count towards each drug...
drugName[grep('PROCAR',drugName)]='Procarbazine'
drugName[grep('procar',drugName)]='Procarbazine'
drugName[grep('Procar',drugName)]='Procarbazine'
drugName[grep('341',drugName)]='Bortrezomib'
drugName[grep('Tamoxi',drugName)]='Tamoxifen'
drugName[grep('Themozo',drugName)]='Temozolomide' ##MS
drugName[grep('Toptecan',drugName)]='Topotecan' ##MS
drugName[grep('vincr',drugName)]='Vincristine'
drugName[grep('Vincr',drugName)]='Vincristine'
drugName[grep('VINCR',drugName)]='Vincristine'
drugName[grep('06',drugName)]='06-Benzylguanine'
drugName[grep('6 Th',drugName)]='6 Thioguanine'
drugName[grep('81',drugName)]='81C6'
drugName[grep('9 imm',drugName)]='9-Aminocamptothecin'
drugName[grep('9AC',drugName)]='9-Aminocamptothecin'
drugName[grep('Acc',drugName)]='Accutane'
drugName[grep('ACT PP',drugName)]='PEP3 KLH'
drugName[grep('Anti n',drugName)]='Antineoplastons'
drugName[grep('anti n',drugName)]='Antineoplastons'
drugName[grep('ABT',drugName)]='Veliparib'
drugName[grep('Arsenic',drugName)]='Arsenic Trioxide'
drugName[grep('Bev',drugName)]='Bevacizumab'
drugName[grep('Avast',drugName)]='Bevacizumab'
drugName[grep('BIBW',drugName)]='Afatinib'
drugName[grep('BS1',drugName)]='Iniparib'
drugName[grep('BSI',drugName)]='Iniparib'
drugName[grep('CAI',drugName)]='NABIT 9712'
drugName[grep('CI',drugName)]='CI 980'
drugName[grep('Cil',drugName)]='Cilengitide'
drugName[grep('Cedi',drugName)]='Cediranib'
drugName[grep('CRA',drugName)]='Accutane'
drugName[grep('cis-r',drugName)]='Accutane' ##CIS Retinoic Acid==>accutane
drugName[grep('Cis-r',drugName)]='Accutane'
drugName[grep('cis r',drugName)]='Accutane'
drugName[grep('Cis R',drugName)]='Accutane'
drugName[grep('CIS R',drugName)]='Accutane'
drugName[grep('Reiniod',drugName)]='Accutane'
drugName[grep('Carmust',drugName)]='Carmustine'
drugName[grep('BCNU',drugName)]='Carmustine'
drugName[grep('Cel',drugName)]='Celebrex'
drugName[grep('Cisp',drugName)]='Cisplatin'
drugName[grep('CDDP',drugName)]='Cisplatin'
drugName[grep('CCNU',drugName)]='Lomustine'
drugName[grep('CCNG',drugName)]='Lomustine' ##CCNG==>CCNU?
drugName[grep('Cytoxan',drugName)]='Cyclophosphamide'
##drugName[grep('Do*',drugName)]='Doxorubicin'
drugName[grep('Erlo',drugName)]='Tarceva' ##erlotinib
drugName[grep('OS1',drugName)]='Tarceva' ##erlotinib--os1-774
drugName[grep('CPT',drugName)]='Irinotecan' ##cpt-11,Camptosar
drugName[grep('cpt',drugName)]='Irinotecan'
drugName[grep('dc',drugName)]='Dendritic Cell Vaccine'
drugName[grep('Dend',drugName)]='Dendritic Cell Vaccine'
drugName[grep('Dex',drugName)]='Dexamethasone'
drugName[grep('Gliad',drugName)]='Gliadel Wafer'
drugName[grep('Gleev',drugName)]='Gleevec'
drugName[grep('Hydrox',drugName)]='Hydroxyurea' ##Hydroxycarbamide
drugName[grep('Hydrochoroquine',drugName)]='Hydroxychloroquine'
drugName[grep('Hydoxyurea',drugName)]='Hydroxyurea'
drugName[grep('Hyrdroxyurea',drugName)]='Hydroxyurea'
drugName[grep('Hyroxyurea',drugName)]='Hydroxyurea'
drugName[grep('IL',drugName)]='IL 13PE'
drugName[grep('iri',drugName)]='Irinotecan'
drugName[grep('Iri',drugName)]='Irinotecan'
drugName[grep('Iru',drugName)]='Irinotecan'
drugName[grep('Levenracetam',drugName)]='Levetiracetam'
drugName[grep('Lomu',drugName)]='Lomustine'
drugName[grep('Lumustine',drugName)]='Lomustine'
drugName[grep('LY317615',drugName)]='Enzastaurin'
drugName[grep('MA',drugName)]='MAB I-131' ##Tositumomab and Iodine I 131?
drugName[grep('Mete',drugName)]='Motexafin Gadolinium'
drugName[grep('Mot',drugName)]='Motexafin Gadolinium'
drugName[grep('O6B6',drugName)]='O6-Benzylguanine'
drugName[grep('O6BG',drugName)]='O6-Benzylguanine'
drugName[grep('Paclitaxel',drugName)]='Taxol'
drugName[grep('Poly LCLC',drugName)]='Poly ICLC' ##??
drugName[grep('procar',drugName)]='Procarbazine'
drugName[grep('Procar',drugName)]='Procarbazine'
drugName[grep('PCB',drugName)]='Procarbazine'
drugName[grep('PS',drugName)]='PS 341'
drugName[grep('Rapa',drugName)]='Rapamycin'
drugName[grep('SCH',drugName)]='Sarasar'  ##Needs conformation 63666, 6636
drugName[grep('Sirolimus',drugName)]='Rapamycin'
drugName[grep('Sovatenib',drugName)]='Sorafenib'
drugName[grep('Tamoxiten',drugName)]='Tamoxifen'
drugName[grep('Taxol',drugName)]='Paclitaxel'
drugName[grep('Tan',drugName)]='Tarceva'
drugName[grep('Tar',drugName)]='Tarceva'
drugName[grep('tem',drugName)]='Temozolomide'
drugName[grep('Tem',drugName)]='Temozolomide'
drugName[grep('Thalomid',drugName)]='Thalidomide'
drugName[grep('Tip',drugName)]='Tipifarnib'
drugName[grep('Top',drugName)]='Topotecan'
drugName[grep('Valp',drugName)]='Valproic Acid'
drugName[grep('Vinc',drugName)]='Vincristine'
drugName[grep('Vp',drugName)]='Etoposide'
drugName[grep('VP',drugName)]='Etoposide'
drugName[grep('XL',drugName)]='Cabozantinib'

PatientList=sort(unique(drugUser))			##Unique Patients from drug treatment lists, baseline list of subjects but will change

cnt=0
for(i in 1:length(dupNum)){
if(dupNum[i] == FALSE){
cnt=cnt+1}}
DrugExposure=data.frame(matrix(nrow=(length(unique(drugUser))),ncol=(length(unique(drugName)))))
colnames(DrugExposure)=(as.character(sort(unique(drugName))))
rownames(DrugExposure)=(as.character(PatientList))
for(i in 1:length(dupNum)){
	DrugExposure[drugUser[i],drugName[i]]=1
}
DrugExposure[is.na(DrugExposure)] <- 0

##Identify Drug Candidates by number of patients, treating drug exposure as independent, no cross exposure accounted for
sort(colSums(DrugExposure),decreasing=TRUE)
##FOR AUTOMATION must generate DrugShortList from above table, set min-limit to 30
DrugShortList=c('Temozolomide','Bevacizumab','Lomustine','Irinotecan','Dexamethasone','Carmustine','Gliadel Wafer','Etoposide','Procarbazine')

##Create Survival table of Patient by time survived and status
DtDName=gsub('-','.',DaystoDeath$bcr_patient_barcode[3:length(DaystoDeath[,1])])				##Format for all patient titles
DtDDays=as.numeric(gsub('','',DaystoDeath$death_days_to[3:length(DaystoDeath[,1])]))
DtDStatus=as.numeric(gsub('','',DaystoDeath$last_contact_days_to[3:length(DaystoDeath[,1])]))		##for survivors, treat as censored
##Build prelim survival/status data frame, 0=survival
Status=rep(1,length(DtDDays))
Status[which(is.na(DtDDays))]=0
ddays=as.numeric(gsub('','',DaystoDeath$death_days_to[3:length(DaystoDeath[,1])]))
ddays[which(is.na(ddays))]=DtDStatus[which(is.na(ddays))]
AltSurvival=cbind(DtDName,ddays,Status)

##Combine Drug exposure and survival by patient
DSMatch=c()
for (i in 1:length(PatientList)){
DSMatch[i]=pmatch(PatientList[i],AltSurvival[,1])
}
DrugExposure=DrugExposure[,DrugShortList]
DrugSurvival=cbind(AltSurvival[DSMatch,1],DrugExposure,AltSurvival[DSMatch,2:3])
colnames(DrugSurvival)[c(1,length(DrugSurvival[1,])-1,length(DrugSurvival[1,]))]=c('Patient','Survival','Status')

##CNV df
CNVMatch=c()
for (i in 1:length(PatientList)){
CNVMatch[i]=pmatch(PatientList[i],colnames(CNV))
}
CNVMatch=CNVMatch[!is.na(CNVMatch)]
CNVPatient=cbind(CNV[,CNVMatch])

PatientMatch=c()
for (i in 1:length(as.vector(DrugSurvival[,1]))){
PatientMatch[i]=pmatch(as.vector(DrugSurvival[i,1]),colnames(CNVPatient))
}
DrugSurvival=DrugSurvival[-which(is.na(PatientMatch)),]
dim(DrugSurvival)

##Trim down CNV to deletion/no change/amplification categories and segments, not individual genes
CNVPatient[CNVPatient < -1]= -1
CNVPatient[CNVPatient > 1]= 1
CuratedCNV=CNVPatient[!duplicated(CNVPatient),]
##Change to readable 'treatments' for survdiff/km-log rank
CuratedCNV[CuratedCNV == 1]= 3
CuratedCNV[CuratedCNV == -1]= 1
CuratedCNV[CuratedCNV == 0]= 2

Temo=which(DrugSurvival$Etoposide==1)##Change for ech drug
PatientList1=DrugSurvival$Patient[Temo]

CNVPatient[CNVPatient == 1]= 3
CNVPatient[CNVPatient == -1]= 1
CNVPatient[CNVPatient == 0]= 2 

CNVMatch=c()
for (i in 1:length(PatientList1)){
CNVMatch[i]=pmatch(PatientList1[i],colnames(CNVPatient))
}
CNVMatch=CNVMatch[!is.na(CNVMatch)]
CNVPatient2=cbind(CNVPatient[,CNVMatch])

PSSurvival=as.numeric(as.vector(DrugSurvival$Survival[CNVMatch]))
PSStatus=as.numeric(as.vector(DrugSurvival$Status[CNVMatch]))

fit=survdiff(Surv(PSSurvival, PSStatus) ~ as.numeric(CNVPatient2[10696,]))
plot(survfit(Surv(PSSurvival, PSStatus) ~ as.numeric(CNVPatient2[10696,])))

a1=which(CNVPatient2[10696,]==1)
a3=which(CNVPatient2[10696,]==3)

Sur1=PSSurvival[a1]
Sta1=PSStatus[a1]
Gen1=CNVPatient2[10696,a1]

Sur3=PSSurvival[a3]
Sta3=PSStatus[a3]
Gen3=CNVPatient2[10696,a3]

fit1=survfit(Surv(Sur1,Sta1)~1)
fit3=survfit(Surv(Sur3,Sta3)~1)

lines(fit1, col='red')
lines(fit3, col='green')
################################################################################
RNANAmes=substring(colnames(RNASeq)[2:length(colnames(RNASeq))],1,12)
CNVNames=substring(colnames(CNV)[4:length(colnames(CNV))],1,12)
DtDName=gsub('-','.',DaystoDeath$bcr_patient_barcode[3:length(DaystoDeath[,1])])
MatchNames=intersect(intersect(RNANAmes,CNVNames),DtDName)

pm1=c()
pm2=c()
pm3=c()
for(i in 1:length(MatchNames)){
pm1[i]=pmatch(MatchNames[i],colnames(RNASeq))
pm2[i]=pmatch(MatchNames[i],colnames(CNV))
pm3[i]=pmatch(MatchNames[i],DtDName)
}
cut1=which(is.na(pm1))
pm1=pm1[-cut1]
pm2=pm2[-cut1]
pm3=pm3[-cut1]

NAMES=as.data.frame(matrix(data = unlist(strsplit(RNASeq[,1],'|',fixed = TRUE)), nrow = length(RNASeq[,1]), ncol = 2, byrow = TRUE))
NAMES2=as.character(NAMES[,1])

CNV[CNV < -1]= -1
CNV[CNV > 1]= 1
CNV[CNV == 1]= 3
CNV[CNV == -1]= 1
CNV[CNV == 0]= 2 

xx1=as.numeric(CNV[10696,pm2])
yy1=as.numeric(RNASeq[4046,pm1])
yy1=log2(yy1+1)

DtDDays=as.numeric(gsub('','',DaystoDeath$death_days_to[3:length(DaystoDeath[,1])]))
DtDDays=DtDDays[pm3]
DtDStatus=as.numeric(gsub('','',DaystoDeath$last_contact_days_to[3:length(DaystoDeath[,1])]))
DtDStatus=DtDStatus[pm3]
Status=rep(1,length(DtDDays))
Status[which(is.na(DtDDays))]=0
ddays=as.numeric(gsub('','',DaystoDeath$death_days_to[3:length(DaystoDeath[,1])]))
ddays=ddays[pm3]
ddays[which(is.na(ddays))]=DtDStatus[which(is.na(ddays))]
AltSurvival=cbind(DtDName[pm3],ddays,Status,xx1)

PSSurvival=as.numeric(AltSurvival[,2])
PSStatus=as.numeric(AltSurvival[,3])
PSState=as.numeric(AltSurvival[,4])
plot(survfit(Surv(PSSurvival, PSStatus) ~ PSState))

a1=which(as.numeric(AltSurvival[,4])==1)
a3=which(as.numeric(AltSurvival[,4])==3)

Sur1=as.numeric(AltSurvival[,2])[a1]
Sta1=as.numeric(AltSurvival[,3])[a1]
Gen1=as.numeric(AltSurvival[,4])[a1]
Sur3=as.numeric(AltSurvival[,2])[a3]
Sta3=as.numeric(AltSurvival[,3])[a3]
Gen3=as.numeric(AltSurvival[,4])[a3]

fit1=survfit(Surv(Sur1,Sta1)~1)
fit3=survfit(Surv(Sur3,Sta3)~1)

lines(fit1, col='red')
lines(fit3, col='green')
############################################################################
library(survival)
rm(list = ls())
FilePath <- "C:/Users/Zerthimon21/Desktop/LGG+GBM" 
setwd(FilePath)
CNV=read.csv('LGGGBMall_thresholded.by_genes.csv',stringsAsFactors = FALSE)
drug=read.csv('LGGGBMnationwidechildrens.org_clinical_drug.csv',stringsAsFactors = FALSE)
DaystoDeath=read.csv('LGGGBMnationwidechildrens.org_clinical_patient.csv',stringsAsFactors = FALSE)
RNASeq=read.table('LGGGBMRNAseqExpressionNorm.csv',stringsAsFactors = FALSE,sep=',',header=TRUE)

dupNum=duplicated(drug$bcr_patient_barcode[3:length(drug[,1])])
drugUser=gsub('-','.',drug$bcr_patient_barcode[3:length(drug[,1])])
drugName=gsub('','',drug$pharmaceutical_therapy_drug_name[3:length(drug[,1])])

genes=c("HAS2","MIR607","LCOR","C10orf12","PGAM1","EXOSC1","ZDHHC16",
"MMS19","SFXN2","COL22A1","SNORA25","KCNK9","TRAPPC9","C8orf17","CASC7",
"CHRAC1","AGO2","DENND3","MIR151A","PTK2","RNA5SP278","SLC45A4","GPR20",
"LINC00051","MROH5","PTP4A3","SNORD5","TSNARE1","BAI1","ARC","JRK","PSCA",
"LY6K","THEM6","SLURP1","LYPD2","LY6D","LYNX1","GML","CYP11B1","CYP11B2",
"LY6E","C8orf31","LY6H","GPIHBP1","ZFP41","GLI4","ZNF696","TOP1MT","RHPN1",
"MAFA","ZC3H3","7SK","GSDMD","MROH6","EEF1D","NAPRT1","TIGD5","PYCRL","TSTA3",
"ZNF623","CCDC166","FAM83H","MAPK15","MIR4664","ZNF707","SCRIB","MIR937",
"PUF60","NRBP2","EPPK1","PLEC","MIR661","PARP10","GRINA","SPATC1","OPLAH",
"EXOSC4","GPAA1","CYC1","SHARPIN","KIAA1875","MAF1","FAM203A","MROH1","ADCK5",
"ARHGAP39","BOP1","C8orf33","C8orf82","COMMD5","CPSF1","CYHR1","DGAT1","FAM203B",
"FBXL6","FOXH1","GPT","HSF1","KIFC2","LRRC14","LRRC24","MFSD3","MIR1234","MIR939",
"PPP1R16A","RECQL4","RN7SL395P","RPL8","SCRT1","SCXA","SCXB","SLC39A4","SLC52A2",
"TMEM249","TONSL","VPS28","ZNF16","ZNF250","ZNF251","ZNF252P","ZNF34","ZNF517","ZNF7")

RNANames=as.data.frame(matrix(data = unlist(strsplit(RNASeq[,1],'|',fixed = TRUE)), nrow = length(RNASeq[,1]), ncol = 2, byrow = TRUE))
RNANames2=as.character(RNANames[,1])

CVNGenes=c()
RNAGenes=c()
for(i in 1:length(genes)){
CVNGenes[i]=match(genes[i],CNV[,2])
RNAGenes[i]=match(genes[i],RNANames2)
}
genes2=genes[-which(is.na(RNAGenes))]
CVNGenes[c(11,27,53)]=c(10967,10713,10739)
CVNGenes2=CVNGenes[-(which(is.na(RNAGenes)))]
RNAGenes2=RNAGenes[-(which(is.na(RNAGenes)))]

CNV1=CNV[CVNGenes2,]
colnames(CNV1)=substring(colnames(CNV1),1,12)
RNASeq1=RNASeq[RNAGenes2,]
colnames(RNASeq1)=substring(colnames(RNASeq1),1,12)

CNV2=CNV1[,5:1094]
CNV2[CNV2 < -1]= -1
CNV2[CNV2 > 1]= 1
CNV2[CNV2 == 1]= 3
CNV2[CNV2 == -1]= 1
CNV2[CNV2 == 0]= 2 
CNV1=cbind(CNV1[,2],CNV2)

drugName[grep('bevacizumab',drugName)]='Bevacizumab'
drugName[grep('Benzylguanine',drugName)]='06-Benzylguanine'
drugName[grep('Carboplatin',drugName)]='Carboplatin'
drugName[grep('Carmustin',drugName)]='Carmustine'
drugName[grep('CCN',drugName)]='Lomustine'
drugName[grep('Cee',drugName)]='Lomustine'
drugName[grep('Lomus',drugName)]='Lomustine'
drugName[grep('LOMUS',drugName)]='Lomustine'
drugName[grep('lomus',drugName)]='Lomustine'
drugName[grep('CDR',drugName)]='Temozolomide'
drugName[grep('temo',drugName)]='Temozolomide'
drugName[grep('Temo',drugName)]='Temozolomide'
drugName[grep('TEMO',drugName)]='Temozolomide'
drugName[grep('Tema',drugName)]='Temozolomide'
drugName[grep('Gliadel',drugName)]='Gliadel Wafer'
drugName[grep('Cileng',drugName)]='Cilengitide'
drugName[grep('cis',drugName)]='Accutane'
drugName[grep('Isotre',drugName)]='Accutane'
drugName[grep('Hydro',drugName)]='Hydroxyurea'
drugName[grep('Glee',drugName)]='Imatinib'
drugName[grep('fote',drugName)]='Fotemustine'
drugName[grep('Must',drugName)]='Fotemustine'
##drugName[grep('PVC',drugName)]='Procarbazine Lomustine Vincristine' ##Count towards each drug...
drugName[grep('PROCAR',drugName)]='Procarbazine'
drugName[grep('procar',drugName)]='Procarbazine'
drugName[grep('Procar',drugName)]='Procarbazine'
drugName[grep('341',drugName)]='Bortrezomib'
drugName[grep('Tamoxi',drugName)]='Tamoxifen'
drugName[grep('Themozo',drugName)]='Temozolomide' ##MS
drugName[grep('Toptecan',drugName)]='Topotecan' ##MS
drugName[grep('vincr',drugName)]='Vincristine'
drugName[grep('Vincr',drugName)]='Vincristine'
drugName[grep('VINCR',drugName)]='Vincristine'
drugName[grep('06',drugName)]='06-Benzylguanine'
drugName[grep('6 Th',drugName)]='6 Thioguanine'
drugName[grep('81',drugName)]='81C6'
drugName[grep('9 imm',drugName)]='9-Aminocamptothecin'
drugName[grep('9AC',drugName)]='9-Aminocamptothecin'
drugName[grep('Acc',drugName)]='Accutane'
drugName[grep('ACT PP',drugName)]='PEP3 KLH'
drugName[grep('Anti n',drugName)]='Antineoplastons'
drugName[grep('anti n',drugName)]='Antineoplastons'
drugName[grep('ABT',drugName)]='Veliparib'
drugName[grep('Arsenic',drugName)]='Arsenic Trioxide'
drugName[grep('Bev',drugName)]='Bevacizumab'
drugName[grep('Avast',drugName)]='Bevacizumab'
drugName[grep('BIBW',drugName)]='Afatinib'
drugName[grep('BS1',drugName)]='Iniparib'
drugName[grep('BSI',drugName)]='Iniparib'
drugName[grep('CAI',drugName)]='NABIT 9712'
drugName[grep('CI',drugName)]='CI 980'
drugName[grep('Cil',drugName)]='Cilengitide'
drugName[grep('Cedi',drugName)]='Cediranib'
drugName[grep('CRA',drugName)]='Accutane'
drugName[grep('cis-r',drugName)]='Accutane' ##CIS Retinoic Acid==>accutane
drugName[grep('Cis-r',drugName)]='Accutane'
drugName[grep('cis r',drugName)]='Accutane'
drugName[grep('Cis R',drugName)]='Accutane'
drugName[grep('CIS R',drugName)]='Accutane'
drugName[grep('Reiniod',drugName)]='Accutane'
drugName[grep('Carmust',drugName)]='Carmustine'
drugName[grep('BCNU',drugName)]='Carmustine'
drugName[grep('Cel',drugName)]='Celebrex'
drugName[grep('Cisp',drugName)]='Cisplatin'
drugName[grep('CDDP',drugName)]='Cisplatin'
drugName[grep('CCNU',drugName)]='Lomustine'
drugName[grep('CCNG',drugName)]='Lomustine' ##CCNG==>CCNU?
drugName[grep('Cytoxan',drugName)]='Cyclophosphamide'
##drugName[grep('Do*',drugName)]='Doxorubicin'
drugName[grep('Erlo',drugName)]='Tarceva' ##erlotinib
drugName[grep('OS1',drugName)]='Tarceva' ##erlotinib--os1-774
drugName[grep('CPT',drugName)]='Irinotecan' ##cpt-11,Camptosar
drugName[grep('cpt',drugName)]='Irinotecan'
drugName[grep('dc',drugName)]='Dendritic Cell Vaccine'
drugName[grep('Dend',drugName)]='Dendritic Cell Vaccine'
drugName[grep('Dex',drugName)]='Dexamethasone'
drugName[grep('Gliad',drugName)]='Gliadel Wafer'
drugName[grep('Gleev',drugName)]='Gleevec'
drugName[grep('Hydrox',drugName)]='Hydroxyurea' ##Hydroxycarbamide
drugName[grep('Hydrochoroquine',drugName)]='Hydroxychloroquine'
drugName[grep('Hydoxyurea',drugName)]='Hydroxyurea'
drugName[grep('Hyrdroxyurea',drugName)]='Hydroxyurea'
drugName[grep('Hyroxyurea',drugName)]='Hydroxyurea'
drugName[grep('IL',drugName)]='IL 13PE'
drugName[grep('iri',drugName)]='Irinotecan'
drugName[grep('Iri',drugName)]='Irinotecan'
drugName[grep('Iru',drugName)]='Irinotecan'
drugName[grep('Levenracetam',drugName)]='Levetiracetam'
drugName[grep('Lomu',drugName)]='Lomustine'
drugName[grep('Lumustine',drugName)]='Lomustine'
drugName[grep('LY317615',drugName)]='Enzastaurin'
drugName[grep('MA',drugName)]='MAB I-131' ##Tositumomab and Iodine I 131?
drugName[grep('Mete',drugName)]='Motexafin Gadolinium'
drugName[grep('Mot',drugName)]='Motexafin Gadolinium'
drugName[grep('O6B6',drugName)]='O6-Benzylguanine'
drugName[grep('O6BG',drugName)]='O6-Benzylguanine'
drugName[grep('Paclitaxel',drugName)]='Taxol'
drugName[grep('Poly LCLC',drugName)]='Poly ICLC' ##??
drugName[grep('procar',drugName)]='Procarbazine'
drugName[grep('Procar',drugName)]='Procarbazine'
drugName[grep('PCB',drugName)]='Procarbazine'
drugName[grep('PS',drugName)]='PS 341'
drugName[grep('Rapa',drugName)]='Rapamycin'
drugName[grep('SCH',drugName)]='Sarasar'  ##Needs conformation 63666, 6636
drugName[grep('Sirolimus',drugName)]='Rapamycin'
drugName[grep('Sovatenib',drugName)]='Sorafenib'
drugName[grep('Tamoxiten',drugName)]='Tamoxifen'
drugName[grep('Taxol',drugName)]='Paclitaxel'
drugName[grep('Tan',drugName)]='Tarceva'
drugName[grep('Tar',drugName)]='Tarceva'
drugName[grep('tem',drugName)]='Temozolomide'
drugName[grep('Tem',drugName)]='Temozolomide'
drugName[grep('Thalomid',drugName)]='Thalidomide'
drugName[grep('Tip',drugName)]='Tipifarnib'
drugName[grep('Top',drugName)]='Topotecan'
drugName[grep('Valp',drugName)]='Valproic Acid'
drugName[grep('Vinc',drugName)]='Vincristine'
drugName[grep('Vp',drugName)]='Etoposide'
drugName[grep('VP',drugName)]='Etoposide'
drugName[grep('XL',drugName)]='Cabozantinib'

PatientList=sort(unique(drugUser))			##Unique Patients from drug treatment lists, baseline list of subjects but will change

cnt=0
for(i in 1:length(dupNum)){
if(dupNum[i] == FALSE){
cnt=cnt+1}}
DrugExposure=data.frame(matrix(nrow=(length(unique(drugUser))),ncol=(length(unique(drugName)))))
colnames(DrugExposure)=(as.character(sort(unique(drugName))))
rownames(DrugExposure)=(as.character(PatientList))
for(i in 1:length(dupNum)){
	DrugExposure[drugUser[i],drugName[i]]=1
}
DrugExposure[is.na(DrugExposure)] <- 0

##FOR AUTOMATION must generate DrugShortList from above table, set min-limit to 30
DrugShortList=c('Bevacizumab','Irinotecan','Etoposide')

##Create Survival table of Patient by time survived and status
RNANAmes=substring(colnames(RNASeq1)[2:length(colnames(RNASeq1))],1,12)
CNVNames=substring(colnames(CNV1)[4:length(colnames(CNV1))],1,12)
DtDName=gsub('-','.',DaystoDeath$bcr_patient_barcode[3:length(DaystoDeath[,1])])
MatchNames=intersect(intersect(RNANAmes,CNVNames),DtDName)				##Format for all patient titles
DtDDays=as.numeric(gsub('','',DaystoDeath$death_days_to[3:length(DaystoDeath[,1])]))
DtDStatus=as.numeric(gsub('','',DaystoDeath$last_contact_days_to[3:length(DaystoDeath[,1])]))		##for survivors, treat as censored
##Build prelim survival/status data frame, 0=survival
Status=rep(1,length(DtDDays))
Status[which(is.na(DtDDays))]=0
ddays=as.numeric(gsub('','',DaystoDeath$death_days_to[3:length(DaystoDeath[,1])]))
ddays[which(is.na(ddays))]=DtDStatus[which(is.na(ddays))]
AltSurvival=cbind(DtDName,ddays,Status)

##Combine Drug exposure and survival by patient
DSMatch=c()
for (i in 1:length(PatientList)){
DSMatch[i]=pmatch(PatientList[i],AltSurvival[,1])
}
DrugExposure=DrugExposure[,DrugShortList]
DrugSurvival=cbind(AltSurvival[DSMatch,1],DrugExposure,AltSurvival[DSMatch,2:3])
colnames(DrugSurvival)[c(1,length(DrugSurvival[1,])-1,length(DrugSurvival[1,]))]=c('Patient','Survival','Status')

NamesMatch=intersect(colnames(CNV1),DrugSurvival[,1])
NamesMatch2=intersect(NamesMatch,colnames(RNASeq1))

Names1=c()
Names2=c()
Names3=c()
for(i in 1:length(NamesMatch)){
Names1[i]=match(NamesMatch[i],colnames(CNV1))
Names2[i]=match(NamesMatch[i],DrugSurvival[,1])
Names3[i]=match(NamesMatch[i],colnames(RNASeq1))
}
CNV2=CNV1[,c(1,Names1)]
DrugSurvival2=DrugSurvival[Names2,]
Names3=Names3[which(!is.na(Names3))]
RNASeq2=RNASeq1[,c(1,Names3)]
CNV3=CNV1[,c(1,Names3)]
DrugSurvival3=DrugSurvival[Names3,]

pdf(file = 'C:/Users/Zerthimon21/Desktop/Survival paper/Supplemental.pdf')
par(mfrow = c(2,2))
for(i in 1:length(RNASeq2[,1])){
print(i)
if(i==1){
##Total Survival
xx=as.numeric(CNV2[i,2:length(CNV2[1,])])
PSSurvival=as.numeric(as.character(DrugSurvival2$Survival))
PSStatus=as.numeric(as.character(DrugSurvival2$Status))
a1=which(xx==1)
a2=which(xx==2)
a3=which(xx==3)
Sur1=PSSurvival[a1]
Sta1=PSStatus[a1]
Gen1=xx[a1]
Sur2=PSSurvival[a2]
Sta2=PSStatus[a2]
Gen2=xx[a2]
Sur3=PSSurvival[a3]
Sta3=PSStatus[a3]
Gen3=xx[a3]
fit1=survfit(Surv(Sur1,Sta1)~1)
fit2=survfit(Surv(Sur2,Sta2)~1)
fit3=survfit(Surv(Sur3,Sta3)~1)
plot(fit2)
title(paste(genes2[i],"Kaplan–Meier survival \n pooled LGG+GBM"))
lines(fit1, col='red')
lines(fit3, col='green')
##Total Expression
xx=as.numeric(CNV3[i,2:length(CNV3[1,])])
yy=as.numeric(RNASeq2[i,2:length(RNASeq2[1,])])
yy=log2(yy+1)
boxplot(yy~xx,main=paste(genes2[i],"expression and CNV for \n pooled LGG+GBM"), xlab=paste("CNV \n n=",length(xx)), ylab="Expression in log2(x+1)") 
##Drug Survival
xx=as.numeric(CNV2[i,which(DrugSurvival2$Irinotecan==1)+1])
PSSurvival=as.numeric(as.character(DrugSurvival2$Survival[which(DrugSurvival2$Irinotecan==1)]))
PSStatus=as.numeric(as.character(DrugSurvival2$Status[which(DrugSurvival2$Irinotecan==1)]))
a1=which(xx==1)
a2=which(xx==2)
a3=which(xx==3)
Sur1=PSSurvival[a1]
Sta1=PSStatus[a1]
Gen1=xx[a1]
Sur2=PSSurvival[a2]
Sta2=PSStatus[a2]
Gen2=xx[a2]
Sur3=PSSurvival[a3]
Sta3=PSStatus[a3]
Gen3=xx[a3]
fit1=survfit(Surv(Sur1,Sta1)~1)
fit2=survfit(Surv(Sur2,Sta2)~1)
fit3=survfit(Surv(Sur3,Sta3)~1)
plot(fit2)
title(paste(genes2[i],"Kaplan–Meier survival \n pooled LGG+GBM, Irinotecan exposure"))
lines(fit1, col='red')
lines(fit3, col='green')
##Drug Expression
xx=as.numeric(CNV3[i,which(DrugSurvival3$Irinotecan==1)+1])
yy=as.numeric(RNASeq2[i,which(DrugSurvival3$Irinotecan==1)+1])
yy=log2(yy+1)
boxplot(yy~xx,main=paste(genes2[i],"expression and CNV for \n pooled LGG+GBM, Irinotecan exposure"), xlab=paste("CNV \n n=",length(xx)), ylab="Expression in log2(x+1)") 
}
if(i>1 & i<9){
##Total Survival
xx=as.numeric(CNV2[i,2:length(CNV2[1,])])
PSSurvival=as.numeric(as.character(DrugSurvival2$Survival))
PSStatus=as.numeric(as.character(DrugSurvival2$Status))
a1=which(xx==1)
a2=which(xx==2)
#a3=which(xx==3)
Sur1=PSSurvival[a1]
Sta1=PSStatus[a1]
Gen1=xx[a1]
Sur2=PSSurvival[a2]
Sta2=PSStatus[a2]
Gen2=xx[a2]
#Sur3=PSSurvival[a3]
#Sta3=PSStatus[a3]
#Gen3=xx[a3]
fit1=survfit(Surv(Sur1,Sta1)~1)
fit2=survfit(Surv(Sur2,Sta2)~1)
#fit3=survfit(Surv(Sur3,Sta3)~1)
plot(fit2)
title(paste(genes2[i],"Kaplan–Meier survival \n pooled LGG+GBM"))
lines(fit1, col='red')
#lines(fit3, col='green')
##Total Expression
xx=as.numeric(CNV3[i,2:length(CNV3[1,])])
yy=as.numeric(RNASeq2[i,2:length(RNASeq2[1,])])
yy=log2(yy+1)
boxplot(yy~xx,main=paste(genes2[i],"expression and CNV for \n pooled LGG+GBM"), xlab=paste("CNV \n n=",length(xx)), ylab="Expression in log2(x+1)") 
##Drug Survival
xx=as.numeric(CNV2[i,which(DrugSurvival2$Bevacizumab==1)+1])
PSSurvival=as.numeric(as.character(DrugSurvival2$Survival[which(DrugSurvival2$Bevacizumab==1)]))
PSStatus=as.numeric(as.character(DrugSurvival2$Status[which(DrugSurvival2$Bevacizumab==1)]))
a1=which(xx==1)
a2=which(xx==2)
#a3=which(xx==3)
Sur1=PSSurvival[a1]
Sta1=PSStatus[a1]
Gen1=xx[a1]
Sur2=PSSurvival[a2]
Sta2=PSStatus[a2]
Gen2=xx[a2]
#Sur3=PSSurvival[a3]
#Sta3=PSStatus[a3]
#Gen3=xx[a3]
fit1=survfit(Surv(Sur1,Sta1)~1)
fit2=survfit(Surv(Sur2,Sta2)~1)
#fit3=survfit(Surv(Sur3,Sta3)~1)
plot(fit2)
title(paste(genes2[i],"Kaplan–Meier survival \n pooled LGG+GBM, Bevacizumab exposure"))
lines(fit1, col='red')
#lines(fit3, col='green')
##Drug Expression
xx=as.numeric(CNV3[i,which(DrugSurvival3$Bevacizumab==1)+1])
yy=as.numeric(RNASeq2[i,which(DrugSurvival3$Bevacizumab==1)+1])
yy=log2(yy+1)
boxplot(yy~xx,main=paste(genes2[i],"expression and CNV for \n pooled LGG+GBM, Bevacizumab exposure"), xlab=paste("CNV \n n=",length(xx)), ylab="Expression in log2(x+1)") 
}
if(i>8 & i<(length(RNASeq2[,1])+1)){
##Total Survival
xx=as.numeric(CNV2[i,2:length(CNV2[1,])])
PSSurvival=as.numeric(as.character(DrugSurvival2$Survival))
PSStatus=as.numeric(as.character(DrugSurvival2$Status))
a1=which(xx==1)
a2=which(xx==2)
a3=which(xx==3)
Sur1=PSSurvival[a1]
Sta1=PSStatus[a1]
Gen1=xx[a1]
Sur2=PSSurvival[a2]
Sta2=PSStatus[a2]
Gen2=xx[a2]
Sur3=PSSurvival[a3]
Sta3=PSStatus[a3]
Gen3=xx[a3]
fit1=survfit(Surv(Sur1,Sta1)~1)
fit2=survfit(Surv(Sur2,Sta2)~1)
fit3=survfit(Surv(Sur3,Sta3)~1)
plot(fit2)
title(paste(genes2[i],"Kaplan–Meier survival \n pooled LGG+GBM"))
lines(fit1, col='red')
lines(fit3, col='green')
##Total Expression
xx=as.numeric(CNV3[i,2:length(CNV3[1,])])
yy=as.numeric(RNASeq2[i,2:length(RNASeq2[1,])])
yy=log2(yy+1)
boxplot(yy~xx,main=paste(genes2[i],"expression and CNV for \n pooled LGG+GBM"), xlab=paste("CNV \n n=",length(xx)), ylab="Expression in log2(x+1)") 
##Drug Survival
xx=as.numeric(CNV2[i,which(DrugSurvival2$Etoposide==1)+1])
PSSurvival=as.numeric(as.character(DrugSurvival2$Survival[which(DrugSurvival2$Etoposide==1)]))
PSStatus=as.numeric(as.character(DrugSurvival2$Status[which(DrugSurvival2$Etoposide==1)]))
a1=which(xx==1)
a2=which(xx==2)
a3=which(xx==3)
Sur1=PSSurvival[a1]
Sta1=PSStatus[a1]
Gen1=xx[a1]
Sur2=PSSurvival[a2]
Sta2=PSStatus[a2]
Gen2=xx[a2]
Sur3=PSSurvival[a3]
Sta3=PSStatus[a3]
Gen3=xx[a3]
fit1=survfit(Surv(Sur1,Sta1)~1)
fit2=survfit(Surv(Sur2,Sta2)~1)
fit3=survfit(Surv(Sur3,Sta3)~1)
plot(fit2)
title(paste(genes2[i],"Kaplan–Meier survival \n pooled LGG+GBM, Etoposide exposure"))
lines(fit1, col='red')
lines(fit3, col='green')
##Drug Expression
xx=as.numeric(CNV3[i,which(DrugSurvival3$Etoposide==1)+1])
yy=as.numeric(RNASeq2[i,which(DrugSurvival3$Etoposide==1)+1])
yy=log2(yy+1)
boxplot(yy~xx,main=paste(genes2[i],"expression and CNV for \n pooled LGG+GBM, Etoposide exposure"), xlab=paste("CNV \n n=",length(xx)), ylab="Expression in log2(x+1)") 
}
}
dev.off()
